# Supplementary material for: Expression of ABCB1, ABCC1, and LRP in Mesenchymal Stem Cells from Human Amniotic Fluid and Bone Marrow in Culture—Effects of In Vitro Osteogenic and Adipogenic Differentiation
Source: Int J Mol Sci. 2025 Jan 9;26(2):510. doi: 10.3390/ijms26020510 (PMC11765172; doi:10.3390/ijms26020510)
Supplement: Supplementary file 1 [file ijms-26-00510-s001.zip]

Archive with 1 entries (1 files):
- ijms-3369850-supplementary.pdf
